# Supplementary material for: The Role of PI3k-Gamma Modulation in Bacterial Infection: A Review of the Literature and Selected Experimental Observations
Source: Antibiotics (Basel). 2025 Mar 18;14(3):315. doi: 10.3390/antibiotics14030315 (PMC11939471; doi:10.3390/antibiotics14030315)
Supplement: Supplementary file 1 [file antibiotics-14-00315-s001.zip]

Archive with 1 entries (1 files):
- antibiotics-3413156-supplementary.pdf
